# Supplementary material for: Evaluation of Fly Ash Composition from Municipal Solid Waste Incinerators: The Role of the Incinerator Type and Flue Gas Deacidification Process
Source: Toxics. 2025 Jul 14;13(7):588. doi: 10.3390/toxics13070588 (PMC12300090; doi:10.3390/toxics13070588)
Supplement: Supplementary file 1 [file toxics-13-00588-s001.zip]

Archive with 1 entries (1 files):
- toxics-3713102-supplementary.pdf
